# Supplementary material for: Analysis of Immune Checkpoints on Peripheral Blood Mononuclear Cells Can Predict Clinical Outcome and Reveal Potential of HVEM-BTLA Axis in Epithelial Ovarian Cancers
Source: Pharmaceuticals (Basel). 2025 Aug 29;18(9):1295. doi: 10.3390/ph18091295 (PMC12472872; doi:10.3390/ph18091295)
Supplement: Supplementary file 1 [file pharmaceuticals-18-01295-s001.zip]

Archive with 5 entries (5 files):
- Supplementary Figure S1.pptx
- Supplementary Figure S2.pptx
- Supplementary Table S1.pdf
- Supplementary Table S2.pdf
- Supplementary Table S3.pdf
